# Supplementary material for: Differential Gene Expression in Brain and Liver Tissue of Wistar Rats after Rapid Eye Movement Sleep Deprivation
Source: Clocks Sleep. 2020 Oct 23;2(4):442–65. doi: 10.3390/clockssleep2040033 (PMC7711450; doi:10.3390/clockssleep2040033)
Supplement: Supplementary file 1 [file clockssleep-02-00033-s001.zip]

Archive with 5 entries (5 files):
- Figure S1.jpg
- Figure S2 .jpg
- Figure S3.jpg
- Figure S4.jpg
- Supplimentary Tables.pdf
